# Supplementary material for: A new hybrid approach for MHC genotyping: high-throughput NGS and long read MinION nanopore sequencing, with application to the non-model vertebrate Alpine chamois (Rupicapra rupicapra)
Source: Heredity (Edinb). 2018 Mar 24;121(4):293–303. doi: 10.1038/s41437-018-0070-5 (PMC6133961; doi:10.1038/s41437-018-0070-5)
Supplement: Supplementary file 1 — Supplementary Information error rate estimation scripts(TXT 11 kb) [file 41437_2018_70_MOESM1_ESM.txt]

#### 
vars.tmp <- commandArgs()
vars <- vars.tmp[length(vars.tmp)]
split.vars <- unlist(strsplit(vars,","))


VectorSizePlot<-c(seq(1,10,by=1),seq(12,100,by=10),seq(110,1000,by=50),seq(1050,3500,by=100))


#### BWA #####
BWAPath<-split.vars[1]
FileBWA<-list.files(BWAPath)
FileFFQIn<-file.path(BWAPath,FileBWA[grep("ffq",FileBWA)])


TableFFQIn<-read.table(FileFFQIn, header = FALSE, sep ="\t",quote="",fill=TRUE)

MatrixFragment<-TableFFQIn[,c(2:ncol(TableFFQIn))]
TotalCountSeq<-rowSums(MatrixFragment)

MaxSize<-length(TotalCountSeq)
PosVec<-c(1:MaxSize)

#### Carico il File MPC ######
FileMPCIn<-file.path(BWAPath,FileBWA[grep("mpc",FileBWA)])


TableMPCIn<-read.table(FileMPCIn, header = FALSE, sep ="\t",quote="",fill=TRUE)


PositionMPC<-as.numeric(TableMPCIn[,1])

MatrixMPCMismatch<-TableMPCIn[,c(3:ncol(TableMPCIn))]

NumMPCMismatch<-rowSums(MatrixMPCMismatch)

indMatch<-match(PosVec,PositionMPC)

NumMPCMismatchMatch<-rep(0,length(PosVec))

NumMPCMismatchMatch[which(!is.na(indMatch))]<-NumMPCMismatch


MismatchRatioSNV<-NumMPCMismatchMatch/TotalCountSeq

#### Carico il File IC ######
FileICIn<-file.path(BWAPath,FileBWA[grep("ic",FileBWA)])


TableICIn<-read.table(FileICIn, header = FALSE, sep ="\t",quote="",fill=TRUE)


PositionIC<-as.numeric(TableICIn[,1])

MatrixICMismatchIns<-TableICIn[,c(2:3)]
MatrixICMismatchDel<-TableICIn[,c(4:5)]

NumICMismatchIns<-rowSums(MatrixICMismatchIns)
NumICMismatchDel<-rowSums(MatrixICMismatchDel)


indMatch<-match(PosVec,PositionIC)

NumICMismatchInsMatch<-rep(0,length(PosVec))
NumICMismatchDelMatch<-rep(0,length(PosVec))

NumICMismatchInsMatch[which(!is.na(indMatch))]<-NumICMismatchIns
NumICMismatchDelMatch[which(!is.na(indMatch))]<-NumICMismatchDel


MismatchRatioIns<-NumICMismatchInsMatch/TotalCountSeq
MismatchRatioDel<-NumICMismatchDelMatch/TotalCountSeq

MatrixOutBWA<-cbind(PosVec,MismatchRatioSNV,MismatchRatioIns,MismatchRatioDel)

#####  Summarize BWA ####
RealPos<-as.numeric(MatrixOutBWA[,1])
SNVRate<-as.numeric(MatrixOutBWA[,2])
InsRate<-as.numeric(MatrixOutBWA[,3])
DelRate<-as.numeric(MatrixOutBWA[,4])

SNVRateSizeMatrixBWA<-c()
InsRateSizeMatrixBWA<-c()
DelRateSizeMatrixBWA<-c()

for (i in 1:(length(VectorSizePlot)-1))
{
  
  indPos<-which(RealPos>=VectorSizePlot[i] & RealPos<(VectorSizePlot[i+1]))
  SNVRateSizeMatrixBWA[i]<-mean(SNVRate[indPos],na.rm=TRUE)
  InsRateSizeMatrixBWA[i]<-mean(InsRate[indPos],na.rm=TRUE)
  DelRateSizeMatrixBWA[i]<-mean(DelRate[indPos],na.rm=TRUE)
  
}

MedianSNVBWA<-round(median(SNVRate[1:3500]),digit=3)
MedianInsBWA<-round(median(InsRate[1:3500]),digit=3)
MedianDelBWA<-round(median(DelRate[1:3500]),digit=3)


#### BLASR #####
BLASRPath<-split.vars[2]
FileBLASR<-list.files(BLASRPath)
FileFFQIn<-file.path(BLASRPath,FileBLASR[grep("ffq",FileBLASR)])


TableFFQIn<-read.table(FileFFQIn, header = FALSE, sep ="\t",quote="",fill=TRUE)

MatrixFragment<-TableFFQIn[,c(2:ncol(TableFFQIn))]
TotalCountSeq<-rowSums(MatrixFragment)

MaxSize<-length(TotalCountSeq)
PosVec<-c(1:MaxSize)

#### Carico il File MPC ######
FileMPCIn<-file.path(BLASRPath,FileBLASR[grep("mpc",FileBLASR)])


TableMPCIn<-read.table(FileMPCIn, header = FALSE, sep ="\t",quote="",fill=TRUE)


PositionMPC<-as.numeric(TableMPCIn[,1])

MatrixMPCMismatch<-TableMPCIn[,c(3:ncol(TableMPCIn))]

NumMPCMismatch<-rowSums(MatrixMPCMismatch)

indMatch<-match(PosVec,PositionMPC)

NumMPCMismatchMatch<-rep(0,length(PosVec))

NumMPCMismatchMatch[which(!is.na(indMatch))]<-NumMPCMismatch


MismatchRatioSNV<-NumMPCMismatchMatch/TotalCountSeq

#### Carico il File IC ######
FileICIn<-file.path(BLASRPath,FileBLASR[grep("ic",FileBLASR)])


TableICIn<-read.table(FileICIn, header = FALSE, sep ="\t",quote="",fill=TRUE)


PositionIC<-as.numeric(TableICIn[,1])

MatrixICMismatchIns<-TableICIn[,c(2:3)]
MatrixICMismatchDel<-TableICIn[,c(4:5)]

NumICMismatchIns<-rowSums(MatrixICMismatchIns)
NumICMismatchDel<-rowSums(MatrixICMismatchDel)


indMatch<-match(PosVec,PositionIC)

NumICMismatchInsMatch<-rep(0,length(PosVec))
NumICMismatchDelMatch<-rep(0,length(PosVec))

NumICMismatchInsMatch[which(!is.na(indMatch))]<-NumICMismatchIns
NumICMismatchDelMatch[which(!is.na(indMatch))]<-NumICMismatchDel


MismatchRatioIns<-NumICMismatchInsMatch/TotalCountSeq
MismatchRatioDel<-NumICMismatchDelMatch/TotalCountSeq

MatrixOutBLASR<-cbind(PosVec,MismatchRatioSNV,MismatchRatioIns,MismatchRatioDel)

#####  Summarize BLASR ####
RealPos<-as.numeric(MatrixOutBLASR[,1])
SNVRate<-as.numeric(MatrixOutBLASR[,2])
InsRate<-as.numeric(MatrixOutBLASR[,3])
DelRate<-as.numeric(MatrixOutBLASR[,4])

SNVRateSizeMatrixBLASR<-c()
InsRateSizeMatrixBLASR<-c()
DelRateSizeMatrixBLASR<-c()

for (i in 1:(length(VectorSizePlot)-1))
{
  
  indPos<-which(RealPos>=VectorSizePlot[i] & RealPos<(VectorSizePlot[i+1]))
  SNVRateSizeMatrixBLASR[i]<-mean(SNVRate[indPos],na.rm=TRUE)
  InsRateSizeMatrixBLASR[i]<-mean(InsRate[indPos],na.rm=TRUE)
  DelRateSizeMatrixBLASR[i]<-mean(DelRate[indPos],na.rm=TRUE)
  
}
MedianSNVBLASR<-round(median(SNVRate[1:3500]),digit=3)
MedianInsBLASR<-round(median(InsRate[1:3500]),digit=3)
MedianDelBLASR<-round(median(DelRate[1:3500]),digit=3)

#### GraphMap #####
GraphMapPath<-split.vars[3]
FileGraphMap<-list.files(GraphMapPath)
FileFFQIn<-file.path(GraphMapPath,FileGraphMap[grep("ffq",FileGraphMap)])


TableFFQIn<-read.table(FileFFQIn, header = FALSE, sep ="\t",quote="",fill=TRUE)

MatrixFragment<-TableFFQIn[,c(2:ncol(TableFFQIn))]
TotalCountSeq<-rowSums(MatrixFragment)

MaxSize<-length(TotalCountSeq)
PosVec<-c(1:MaxSize)

#### Carico il File MPC ######
FileMPCIn<-file.path(GraphMapPath,FileGraphMap[grep("mpc",FileGraphMap)])


TableMPCIn<-read.table(FileMPCIn, header = FALSE, sep ="\t",quote="",fill=TRUE)


PositionMPC<-as.numeric(TableMPCIn[,1])

MatrixMPCMismatch<-TableMPCIn[,c(3:ncol(TableMPCIn))]

NumMPCMismatch<-rowSums(MatrixMPCMismatch)

indMatch<-match(PosVec,PositionMPC)

NumMPCMismatchMatch<-rep(0,length(PosVec))

NumMPCMismatchMatch[which(!is.na(indMatch))]<-NumMPCMismatch


MismatchRatioSNV<-NumMPCMismatchMatch/TotalCountSeq

#### Carico il File IC ######
FileICIn<-file.path(GraphMapPath,FileGraphMap[grep("ic",FileGraphMap)])


TableICIn<-read.table(FileICIn, header = FALSE, sep ="\t",quote="",fill=TRUE)


PositionIC<-as.numeric(TableICIn[,1])

MatrixICMismatchIns<-TableICIn[,c(2:3)]
MatrixICMismatchDel<-TableICIn[,c(4:5)]

NumICMismatchIns<-rowSums(MatrixICMismatchIns)
NumICMismatchDel<-rowSums(MatrixICMismatchDel)


indMatch<-match(PosVec,PositionIC)

NumICMismatchInsMatch<-rep(0,length(PosVec))
NumICMismatchDelMatch<-rep(0,length(PosVec))

NumICMismatchInsMatch[which(!is.na(indMatch))]<-NumICMismatchIns
NumICMismatchDelMatch[which(!is.na(indMatch))]<-NumICMismatchDel


MismatchRatioIns<-NumICMismatchInsMatch/TotalCountSeq
MismatchRatioDel<-NumICMismatchDelMatch/TotalCountSeq

MatrixOutGM<-cbind(PosVec,MismatchRatioSNV,MismatchRatioIns,MismatchRatioDel)


#####  Summarize GraphMap ####
RealPos<-as.numeric(MatrixOutGM[,1])
SNVRate<-as.numeric(MatrixOutGM[,2])
InsRate<-as.numeric(MatrixOutGM[,3])
DelRate<-as.numeric(MatrixOutGM[,4])

SNVRateSizeMatrixGM<-c()
InsRateSizeMatrixGM<-c()
DelRateSizeMatrixGM<-c()

for (i in 1:(length(VectorSizePlot)-1))
{
  
  indPos<-which(RealPos>=VectorSizePlot[i] & RealPos<(VectorSizePlot[i+1]))
  SNVRateSizeMatrixGM[i]<-mean(SNVRate[indPos],na.rm=TRUE)
  InsRateSizeMatrixGM[i]<-mean(InsRate[indPos],na.rm=TRUE)
  DelRateSizeMatrixGM[i]<-mean(DelRate[indPos],na.rm=TRUE)
  
}

MedianSNVGM<-round(median(SNVRate[1:3500]),digit=3)
MedianInsGM<-round(median(InsRate[1:3500]),digit=3)
MedianDelGM<-round(median(DelRate[1:3500]),digit=3)

pdf("ErrorRate.pdf",height=5,width=15)
par(mfrow=c(1,3),mar=c(5,6,5,1))
#### Plotting SNV Error Rate ####

xstepPlot<-c(0,1,2,3,3.69897)
xstepPlotLabel<-c("0","10","100","1000","5000")
cexaxis<-2
plot(log10(VectorSizePlot)[-length(VectorSizePlot)],SNVRateSizeMatrixBWA,xlab="Sequence Position (bp)",ylab="Error Rate",axes=FALSE,xlim=c(0,4),ylim=c(0,0.1),cex.lab=2,cex.axis=2,pch=19,cex=1,col="red")
lines(log10(VectorSizePlot)[-length(VectorSizePlot)],SNVRateSizeMatrixBWA,col="red")
axis(1,xstepPlot,labels=xstepPlotLabel,cex.axis=cexaxis)
axis(2,cex.axis=cexaxis)


xstepPlot<-c(0,1,2,3,3.69897)
xstepPlotLabel<-c("0","10","100","1000","5000")
cexaxis<-2
points(log10(VectorSizePlot)[-length(VectorSizePlot)],SNVRateSizeMatrixBLASR,pch=19,cex=1,col="blue")
lines(log10(VectorSizePlot)[-length(VectorSizePlot)],SNVRateSizeMatrixBLASR,col="blue")
axis(1,xstepPlot,labels=xstepPlotLabel,cex.axis=cexaxis)
axis(2,cex.axis=cexaxis)


xstepPlot<-c(0,1,2,3,3.69897)
xstepPlotLabel<-c("0","10","100","1000","5000")
cexaxis<-2
points(log10(VectorSizePlot)[-length(VectorSizePlot)],SNVRateSizeMatrixGM,pch=19,cex=1,col="green")
lines(log10(VectorSizePlot)[-length(VectorSizePlot)],SNVRateSizeMatrixGM,col="green")
axis(1,xstepPlot,labels=xstepPlotLabel,cex.axis=cexaxis)
axis(2,cex.axis=cexaxis)

# text(0.7,0.088,paste("BWA=",MedianSNVBWA,sep=""),col="red",cex=2)
# text(0.7,0.093,paste("BLASR=",MedianSNVBLASR,sep=""),col="blue",cex=2)
# text(0.7,0.098,paste("GraphMap=",MedianSNVGM,sep=""),col="green",cex=2)

#### Plotting Ins Error Rate ####

xstepPlot<-c(0,1,2,3,3.69897)
xstepPlotLabel<-c("0","10","100","1000","5000")
cexaxis<-2
plot(log10(VectorSizePlot)[-length(VectorSizePlot)],InsRateSizeMatrixBWA,xlab="Sequence Position (bp)",ylab="Error Rate",axes=FALSE,xlim=c(0,4),cex.lab=2,cex.axis=2,ylim=c(0,0.1),pch=19,cex=1,col="red")
lines(log10(VectorSizePlot)[-length(VectorSizePlot)],InsRateSizeMatrixBWA,col="red")
axis(1,xstepPlot,labels=xstepPlotLabel,cex.axis=cexaxis)
axis(2,cex.axis=cexaxis)


xstepPlot<-c(0,1,2,3,3.69897)
xstepPlotLabel<-c("0","10","100","1000","5000")
cexaxis<-2
points(log10(VectorSizePlot)[-length(VectorSizePlot)],InsRateSizeMatrixBLASR,pch=19,cex=1,col="blue")
lines(log10(VectorSizePlot)[-length(VectorSizePlot)],InsRateSizeMatrixBLASR,col="blue")
axis(1,xstepPlot,labels=xstepPlotLabel,cex.axis=cexaxis)
axis(2,cex.axis=cexaxis)


xstepPlot<-c(0,1,2,3,3.69897)
xstepPlotLabel<-c("0","10","100","1000","5000")
cexaxis<-2
points(log10(VectorSizePlot)[-length(VectorSizePlot)],InsRateSizeMatrixGM,pch=19,cex=1,col="green")
lines(log10(VectorSizePlot)[-length(VectorSizePlot)],InsRateSizeMatrixGM,col="green")
axis(1,xstepPlot,labels=xstepPlotLabel,cex.axis=cexaxis)
axis(2,cex.axis=cexaxis)

# text(0.7,0.088,paste("BWA=",MedianInsBWA,sep=""),col="red",cex=2)
# text(0.7,0.093,paste("BLASR=",MedianInsBLASR,sep=""),col="blue",cex=2)
# text(0.7,0.098,paste("GraphMap=",MedianInsGM,sep=""),col="green",cex=2)


#### Plotting Del Error Rate ####

xstepPlot<-c(0,1,2,3,3.69897)
xstepPlotLabel<-c("0","10","100","1000","5000")
cexaxis<-2
plot(log10(VectorSizePlot)[-length(VectorSizePlot)],DelRateSizeMatrixBWA,xlab="Sequence Position (bp)",ylab="Error Rate",axes=FALSE,xlim=c(0,4),ylim=c(0,0.1),cex.lab=2,cex.axis=2,pch=19,cex=1,col="red")
lines(log10(VectorSizePlot)[-length(VectorSizePlot)],DelRateSizeMatrixBWA,col="red")
axis(1,xstepPlot,labels=xstepPlotLabel,cex.axis=cexaxis)
axis(2,cex.axis=cexaxis)


xstepPlot<-c(0,1,2,3,3.69897)
xstepPlotLabel<-c("0","10","100","1000","5000")
cexaxis<-2
points(log10(VectorSizePlot)[-length(VectorSizePlot)],DelRateSizeMatrixBLASR,pch=19,cex=1,col="blue")
lines(log10(VectorSizePlot)[-length(VectorSizePlot)],DelRateSizeMatrixBLASR,col="blue")
axis(1,xstepPlot,labels=xstepPlotLabel,cex.axis=cexaxis)
axis(2,cex.axis=cexaxis)


xstepPlot<-c(0,1,2,3,3.69897)
xstepPlotLabel<-c("0","10","100","1000","5000")
cexaxis<-2
points(log10(VectorSizePlot)[-length(VectorSizePlot)],DelRateSizeMatrixGM,pch=19,cex=1,col="green")
lines(log10(VectorSizePlot)[-length(VectorSizePlot)],DelRateSizeMatrixGM,col="green")
axis(1,xstepPlot,labels=xstepPlotLabel,cex.axis=cexaxis)
axis(2,cex.axis=cexaxis)

# text(0.7,0.088,paste("BWA=",MedianDelBWA,sep=""),col="red",cex=2)
# text(0.7,0.093,paste("BLASR=",MedianDelBLASR,sep=""),col="blue",cex=2)
# text(0.7,0.098,paste("GraphMap=",MedianDelGM,sep=""),col="green",cex=2)

par(xpd=NA)
legend(-5,0.12, c("BWA","BLASR","GraphMap"), pch=c(19,19,19),col=c("red","blue","green"),cex=1.5, horiz=TRUE)


dev.off()
