# Supplementary material for: A new hybrid approach for MHC genotyping: high-throughput NGS and long read MinION nanopore sequencing, with application to the non-model vertebrate Alpine chamois (Rupicapra rupicapra)
Source: Heredity (Edinb). 2018 Mar 24;121(4):293–303. doi: 10.1038/s41437-018-0070-5 (PMC6133961; doi:10.1038/s41437-018-0070-5)
Supplement: Supplementary file 2 — Supplementary Information ReadMe error rate estimation(TXT 0 kb) [file 41437_2018_70_MOESM2_ESM.txt]

In order to obtain error rate plots, bam files obtained by different aligners (BWA, Blast and GraphMap aligments of nanopore reads aligned to lambda reference genome) must be first analyzed with the samtools samstats command. samstats files must be then parsed in order to obtain three different files containing mpc, ic and ffq flags (by using the grep command) and named with the extension *mpc, *ic and *ffq respectively. For each aligner mpc, ic and ffq must be placed in three different folders.
Error rate plots can be obtained by running the R script ErrorRateAnalysis.R that takes as input the three folders where are placed the mpc, ic and ffq files.

Example:

R -slave --args folderBWA,folderBLASR,folderGraphMAP < ErrorRatePlot.R


Where folderBWA, folderBLASR and folderGraphMAP contains the mpc, ic and ffq files of BWA, BLASR and GraphMAP respectively.
